# Supplementary material for: The Place of Transaxillary Access in Transcatheter Aortic Valve Implantation (TAVI) Compared to Alternative Routes—A Systematic Review Article
Source: Rev Cardiovasc Med. 2023 May 19;24(5):150. doi: 10.31083/j.rcm2405150 (PMC11273050; doi:10.31083/j.rcm2405150)
Supplement: Supplementary file 1 [file 2153-8174-24-5-150-s1.zip]

Archive with 2 entries (2 files):
- PRISMA_Checklist_1_Fianl.docx
- Supplementary Material.docx
